# Supplementary material for: Ultrasound Imaging of the Facial Muscles and Relevance with Botulinum Toxin Injections: A Pictorial Essay and Narrative Review
Source: Toxins (Basel). 2022 Jan 27;14(2):101. doi: 10.3390/toxins14020101 (PMC8878462; doi:10.3390/toxins14020101)
Supplement: Supplementary file 1 [file toxins-14-00101-s001.zip]

Archive with 1 entries (1 files):
- toxins-1565077-supplementary.pdf
